# Supplementary material for: Piston-Type Optical Modulator for Dynamic Thermal Radiation Tuning Applications
Source: Materials (Basel). 2021 Aug 4;14(16):4372. doi: 10.3390/ma14164372 (PMC8401391; doi:10.3390/ma14164372)
Supplement: Supplementary file 1 [file materials-14-04372-s001.zip]

Archive with 1 entries (1 files):
- materials-1281414-supplementary.pdf
